# Supplementary material for: Metabolic Consequences of Polyphosphate Synthesis and Imminent Phosphate Limitation
Source: mBio. 2023 Apr 19;14(3):e00102-23. doi: 10.1128/mbio.00102-23 (PMC10294617; doi:10.1128/mbio.00102-23)
Supplement: DATA SET S1 [file mbio.00102-23-s0009.xlsx]

## Sheet: Sheet1
Data Set S1. Metabolites significantly affected by different Pi conditions
Conditions	Pi starvation (0mM Pi)
Fold change	>2 or <-2
p-value	< 0.1
	FC	log2(FC)	raw p	-log10(p)
Uridine	51.917	5.6981	8.0879e-08	7.0922
Inosine	26.421	4.7236	1.2147e-09	8.9155
Cytosine	20.455	4.3544	2.8696e-06	5.5422
Guanosine	13.329	3.7365	1.4773e-06	5.8305
Adenosine	12.62	3.6576	0.0020483	2.6886
Quinolinic acid	11.221	3.4881	2.3515e-06	5.6286
Citric acid	10.926	3.4498	2.5543e-07	6.5927
Kynurenic acid	10.885	3.4443	2.5664e-07	6.5907
Xanthurenic acid	10.762	3.4279	3.5963e-05	4.4441
Cadaverine	8.9165	3.1565	2.5655e-05	4.5908
Isocitric acid	7.9412	2.9894	4.2948e-07	6.3671
Pantothenic acid	7.6436	2.9343	2.5187e-07	6.5988
Kynurenine	7.4596	2.8991	6.3445e-07	6.1976
p-Hydroxyphenylacetic acid	6.7117	2.7467	1.3775e-05	4.8609
Xanthine	6.129	2.6156	0.00017084	3.7674
Xanthosine	5.8707	2.5535	2.2891e-06	5.6403
Sorbitol/Mannitol	4.7066	2.2347	0.00037793	3.4226
Glyceric acid	4.3917	2.1348	0.00011165	3.9521
5'-Methylthioadenosine	4.3096	2.1076	5.1733e-06	5.2862
Dimethylarginine	3.6655	1.874	5.6503e-06	5.2479
Tyramine	3.6351	1.862	0.00077053	3.1132
Pyridoxal	3.4684	1.7943	0.00010463	3.9804
Glucosamine	3.4581	1.79	0.046628	1.3314
AICA ribonucleotide	3.3094	1.7266	0.0016389	2.7855
S-Adenosylmethionine	3.1534	1.6569	0.0056804	2.2456
Acetylcarnitine	2.9627	1.5669	2.0198e-05	4.6947
Oxoglutaric acid	2.7718	1.4708	0.0023998	2.6198
N-6-Trimethyllysine	2.3859	1.2545	3.1956e-05	4.4955
Cystine	2.3775	1.2495	0.0099873	2.0006
N-Acetylphenylalanine	2.3312	1.2211	0.0036827	2.4338
3',5' cyclic GMP	2.1088	1.0765	0.024933	1.6032
N-Acetylglutamic acid	0.49199	-1.0233	5.5001e-05	4.2596
Proline	0.45975	-1.1211	3.7012e-05	4.4317
Oxidized glutathione	0.45337	-1.1413	0.026466	1.5773
Aspartic acid	0.4507	-1.1498	4.7311e-05	4.325
Mevalonic acid	0.44378	-1.1721	0.0053667	2.2703
Ribose 5-phosphate	0.41202	-1.2792	0.013188	1.8798
Guanine	0.40176	-1.3156	8.6563e-05	4.0627
Ophthalmic acid	0.39198	-1.3512	3.4286e-05	4.4649
Serine	0.37912	-1.3993	5.9448e-06	5.2259
Lysine	0.37662	-1.4088	2.2541e-06	5.647
Nicotinic acid mononucleotide	0.37574	-1.4122	0.00051769	3.2859
Phosphoenolpyruvic acid	0.37317	-1.4221	0.0079769	2.0982
Ethanolamine	0.37154	-1.4284	1.9451e-07	6.7111
N(2)-Acetyllysine	0.36083	-1.4706	2.1693e-05	4.6637
2-Phosphoglyceric acid/3-Phosphoglyceric acid	0.33895	-1.5608	0.0019391	2.7124
DOPA	0.33633	-1.5721	0.00019686	3.7058
Tryptamine	0.32943	-1.602	0.0042363	2.373
TMP	0.32875	-1.6049	0.05681	1.2456
1-Aminocyclopropanecarboxylic acid	0.30974	-1.6909	1.2852e-06	5.891
Cystathionine	0.2874	-1.7989	1.2303e-05	4.91
ADP-ribose	0.28368	-1.8177	8.0013e-05	4.0968
N-Acetylputrescine	0.27219	-1.8773	3.3113e-08	7.48
UDP-hexose	0.26047	-1.9408	0.0017328	2.7612
NAD+	0.25141	-1.9919	3.9593e-05	4.4024
ATP	0.24581	-2.0244	3.3612e-06	5.4735
S-Adenosylhomocysteine	0.24102	-2.0528	1.5049e-06	5.8225
IMP	0.23327	-2.0999	2.0498e-05	4.6883
Riboflavin	0.22658	-2.1419	0.063337	1.1983
Citrulline	0.21369	-2.2264	6.4463e-08	7.1907
UDP-N-Acetylhexosamine	0.20743	-2.2693	2.2156e-05	4.6545
Threonine	0.20279	-2.3019	2.2025e-09	8.6571
GDP	0.18858	-2.4068	9.6743e-05	4.0144
sn-Glycerol-3-phosphate	0.18155	-2.4615	0.00014995	3.8241
Glyceraldehyde 3-phosphate	0.16045	-2.6398	6.6605e-05	4.1765
Guaiacol	0.15489	-2.6907	0.00055685	3.2543
CMP	0.15035	-2.7336	5.1444e-05	4.2887
UMP	0.14587	-2.7773	0.0001267	3.8972
Fructose 6-phosphate	0.14152	-2.8209	0.0034069	2.4676
NADP+	0.12086	-3.0486	8.3105e-08	7.0804
Glucose 6-phosphate	0.12075	-3.05	0.00021665	3.6642
ADP	0.11107	-3.1705	2.9637e-06	5.5282
AMP	0.11056	-3.1771	3.0317e-05	4.5183
Acetyl-CoA	0.093351	-3.4212	0.00041629	3.3806
GMP	0.060546	-4.0458	7.3163e-07	6.1357
Orotic acid	0.058102	-4.1053	4.4606e-08	7.3506
UDP	0.044937	-4.4759	4.0873e-06	5.3886
CDP	0.034288	-4.8661	2.8978e-05	4.5379
dCDP	0.026653	-5.2296	0.0001597	3.7967
dATP	0.0044706	-7.8053	2.6748e-09	8.5727

## Sheet: Sheet2
Data Set S1. Metabolites significantly affected by different Pi conditions
Conditions	Pi limitation (0.5mM Pi)
Fold change	>1.5 or <-1.5
p-value	< 0.1
	FC	log2(FC)	raw p	-log10(p)
N-Acetylneuraminic acid	8.6256	3.1086	0.018022	1.7442
Glucosamine	7.3679	2.8813	0.014086	1.8512
Tyramine	4.8192	2.2688	0.011247	1.949
Sorbitol/Mannitol	3	1.5849	0.005047	2.297
Hexose	2.418	1.2738	0.0051404	2.289
Glycochenodeoxycholic acid	2.1713	1.1185	0.00039486	3.4036
Cystine	2.0992	1.0698	0.024622	1.6087
Isoleucine	1.9699	0.97811	0.013743	1.8619
Xanthosine	1.9067	0.93104	0.040291	1.3948
Methionine	1.8828	0.91288	0.021299	1.6716
Phenylalanine	1.8323	0.87367	0.028976	1.538
Uracil	1.8151	0.86002	0.021141	1.6749
3',5' cyclic GMP	1.8052	0.85216	0.033036	1.481
Tryptophan	1.7703	0.82401	0.027589	1.5593
5-Hydroxytryptophan	1.6819	0.7501	0.037585	1.425
Quinic acid	1.6671	0.73734	0.048813	1.3115
Asparagine	1.5068	0.59149	0.02415	1.6171
ATP	0.66099	-0.5973	0.01608	1.7937
Glyceraldehyde 3-phosphate	0.66098	-0.59732	0.09234	1.0346
ADP	0.64899	-0.62373	0.032689	1.4856
Glyceric acid	0.62866	-0.66964	0.052848	1.277
DOPA	0.59238	-0.7554	0.01205	1.919
Oxidized glutathione	0.52894	-0.91881	0.085044	1.0704
Xanthurenic acid	0.52256	-0.93633	0.058166	1.2353
3-Dehydroxycarnitine	0.49301	-1.0203	0.090746	1.0422
4-Guanidinobutanoic acid	0.41457	-1.2703	0.052986	1.2758
gamma-Aminobutryic acid	0.3482	-1.522	0.00055024	3.2594
