# Supplementary material for: Metabolic Consequences of Polyphosphate Synthesis and Imminent Phosphate Limitation
Source: mBio. 2023 Apr 19;14(3):e00102-23. doi: 10.1128/mbio.00102-23 (PMC10294617; doi:10.1128/mbio.00102-23)
Supplement: DATA SET S2 [file mbio.00102-23-s0010.xlsx]

## Sheet: Sheet1
Data Set S2. Results of two-way ANOVA of wild type and vtc4Δ in 2 h of Pi-replete (10 mM Pi) and Pi-starving conditions (0 mM Pi).			Adjusted p<0.05
	PolyP (adj.p)	Pi concentration (adj.p)	Interaction (adj.p)
Quinolinic acid	1.0912e-08	1.2945e-06	0.00034613
Succinic acid	4.2944e-07	0.020429	0.003417
Pantothenic acid	8.5067e-07	1.8326e-08	0.0013809
Kynurenic acid	8.9056e-06	0.0053878	0.029333
3-Hydroxykynurenine	8.9056e-06	0.0011951	0.0091034
Citrulline	1.386e-05	0.060133	0.0021404
Biotin	1.386e-05	5.1656e-12	0.00014212
Uridine	1.386e-05	5.1656e-12	0.00014212
Lysine	3.344e-05	1.7987e-05	0.00352
2-Hydroxyglutaric acid	3.432e-05	2.56e-07	0.0034042
GMP	9.568e-05	5.776e-08	0.28488
dTDP-glucose	0.00010765	0.00056467	0.001165
Carnosine	0.00011724	2.0924e-08	0.06084
Methylglutaric acid	0.00025897	0.0013284	0.75692
Inosine	0.00026863	8.7413e-11	0.002299
CMP	0.00026863	6.2515e-07	0.00034613
2-Phosphoglyceric acid/3-Phosphoglyceric acid	0.00026863	1.2945e-06	0.001165
4-Acetamidobutanoic acid	0.00026863	9.6337e-08	0.00341
Fructose 6-phosphate	0.00026863	7.0517e-08	0.00352
Glutamine	0.0002728	0.0053878	0.80694
Tyramine	0.00029333	8.1478e-08	0.79646
Taurine	0.0003288	5.1905e-05	0.085099
Glucose 6-phosphate	0.00039527	9.6337e-08	0.0062857
Oxoglutaric acid	0.00039527	0.0037053	0.051241
N-Methylaspartic acid	0.00045338	0.0088	0.95879
Thiamine	0.00047182	0.22244	0.027657
Kynurenine	0.00049657	0.016296	0.0016557
N-Acetylphenylalanine	0.00049657	1.727e-05	0.0003344
Cytosine	0.00055956	6.776e-08	0.039893
Acetylcarnitine	0.00064533	0.085888	0.99
UMP	0.000704	7.1052e-07	0.00063989
TMP	0.00073067	0.00015098	0.0030849
Orotic acid	0.00073067	1.3929e-08	0.0033868
Dethiobiotin	0.00077129	2.1628e-05	0.0062857
Anthranilic acid	0.0011978	0.22629	0.25474
1-Methylnicotinamide	0.0011978	3.0507e-09	0.011541
Asparagine	0.001213	0.12553	0.001264
UDP-N-Acetylhexosamine	0.0012366	5.4154e-06	0.0062857
Cytidine	0.0013403	1.0252e-09	0.00034613
UDP	0.0013464	6.9317e-08	0.69195
AMP	0.0014595	4.8752e-08	0.00352
Malic acid	0.0015431	4.0765e-06	0.0012954
Fructose 1,6-bisphosphate	0.0015431	0.075016	0.96092
Hexose	0.001548	0.05916	0.013968
Dihydroxyacetone phosphate	0.0015566	0.0037053	0.031342
Xanthine	0.0015763	2.6903e-05	0.023294
Deoxyadenosine	0.0025614	0.00049577	0.00341
Tyrosine	0.0026217	2.3434e-05	0.072828
Ureidopropionic acid	0.0033208	0.047034	0.00352
N-6-Trimethyllysine	0.0033208	0.24616	0.59866
5'-Deoxyadenosine	0.0033208	0.0009504	0.00352
Tryptophol	0.0033208	0.34625	0.88738
p-Hydroxyphenylacetic acid	0.0033208	4.0662e-05	0.0062857
Hexanoic acid	0.0061754	0.056678	0.4386
Nicotinic acid	0.0061754	0.15966	0.00061453
Guanidinosuccinic acid	0.0061754	0.091411	0.011541
S-Adenosylhomocysteine	0.0061754	0.0037053	0.00352
Riboflavin	0.0088	0.15942	0.69924
Cadaverine	0.0088	0.37471	0.22444
dGMP	0.0088	1.4293e-06	0.0062857
Decanoylcarnitine	0.011175	0.82762	0.84329
Chlonine	0.011175	0.69976	0.69924
Adenosine	0.011175	1.364e-07	0.25711
Glycochenodeoxycholic acid	0.013538	0.69976	0.46425
Valine	0.013538	1.3893e-05	0.18108
dAMP	0.015529	0.0011147	0.28988
Mannose/Allose/Fructose/Myoinositol	0.015529	0.53124	0.8206
Dihydrouracil	0.015529	0.84251	0.18928
AICAR	0.0176	5.72e-06	0.001851
NAD +	0.0176	2.2545e-07	0.0003344
Dopamine	0.022	0.34621	0.89571
Proline	0.022	5.4154e-06	0.066259
N-Acetyltryptophan	0.025813	0.0001781	0.000484
Creatinine	0.025813	0.016296	0.55976
Alanine	0.025813	8.1478e-08	0.061494
Phosphoenolpyruvic acid	0.027429	7.5429e-06	0.00063989
GDP-Mannose	0.027429	6.261e-05	0.080178
Spermine	0.028247	0.015086	0.0528
sn-Glycerol-3-phosphate	0.028247	6.7015e-07	0.79646
Aspartic acid	0.028247	0.0019341	0.0012954
3-(2-Hydroxyphenyl)propionic acid	0.028247	0.19692	0.46475
N-Acetylneuraminate	0.029687	0.22629	0.528
Malonic acid	0.029687	0.096123	0.29527
Guanosine	0.031429	1.4045e-09	0.0009152
S-Adenosylmethionine	0.038884	0.9675	0.62963
N-Acetylalanine	0.038884	1.7987e-05	0.029333
Ribitol	0.04046	0.056678	0.25474
Isoleucine	0.041528	0.00024666	0.13933
Uracil	0.041528	0.1259	0.14697
Pyroglutamic acid	0.043022	0.096733	0.62963
Trimethylamine	0.047826	0.0013028	0.11609
Glycerol	0.047826	0.016296	0.62963
ADP	0.050553	3.4027e-06	0.99
NADP+	0.053167	1.044e-05	0.0165
Arginine	0.058667	0.00015759	0.0009152
Phosphoserine	0.058667	0.020429	0.22444
Pipecolic acid	0.06099	0.0018431	0.56084
Acetyl-CoA	0.06099	1.0937e-06	0.0028533
Phenylalanine	0.062118	0.00071123	0.027657
Deoxyguanosine	0.064932	1.1929e-05	0.5089
Serotonine	0.068724	0.00176	0.0062857
Ethanolamine	0.068724	0.00020136	0.15111
Putrescine	0.079698	0.104	6.864e-05
Methylguanidine	0.095402	9.6595e-06	0.080178
1-Aminocyclopropanecarboxylic acid	0.10104	3.0991e-07	0.00061453
Cysteate	0.10495	0.2516	0.00352
Methionine	0.1232	3.8596e-05	0.26174
Glyceraldehyde 3-phosphate	0.12685	2.3434e-05	0.1827
Histidine	0.13829	1.2129e-05	0.072828
Homoserine	0.14173	0.0176	0.033297
Uric acid	0.15324	0.0176	0.70633
UDP-Hexose	0.18503	5.0747e-07	0.82097
5-Aminolevulinic acid	0.18644	0.00026149	0.018667
Palmitoylcarnitine	0.19213	0.0013284	0.17942
5'-Methylthioadenosine	0.20364	0.015086	0.528
N-Acetylputrescine	0.20485	7.0517e-08	0.25793
Aminoisobutyric acid	0.21542	3.4027e-06	0.013968
Leucine	0.21542	5.896e-05	0.95935
Nicotinic acid mononucleotide	0.24252	0.00079914	0.0091034
Deoxyuridine	0.25513	1.2945e-06	0.011541
FAD	0.27212	0.021805	0.064952
Guanine	0.28079	0.0016609	0.2904
Glutamic acid	0.29733	0.0019341	0.25474
Cystathionine	0.30701	2.1628e-05	0.38181
Myristoylcarnitine	0.32573	0.0011951	0.31305
5-Methylcytosine	0.33658	0.0037053	0.59866
Tryptophan	0.40645	0.0010583	0.043429
N(2)-Acetyllysine	0.47771	0.989	0.00064651
Nicotinamide	0.49723	0.00010616	0.0012954
ADP-Ribose	0.50979	0.00097495	0.10409
NADPH	0.51233	0.010455	0.0016783
Tryptamine	0.52562	0.024702	0.11672
Galactitol	0.54795	0.0016609	0.049641
Sorbitol/Mannitol	0.61888	0.0014349	0.041684
Glycine	0.62971	2.6903e-05	0.1691
Xanthurenic acid	0.67918	0.0088	0.076
Urocanic acid	0.72914	0.015086	0.92245
Hypoxanthine	0.72914	0.0011295	0.00352
N-Acetylleucine	0.72914	0.015086	0.021015
NAADP	0.7681	0.15966	0.00097263
Ophthalmic acid	0.83063	3.4027e-06	0.0019067
Mevalonic acid	0.85031	7.6361e-05	0.061494
Glyceric acid	0.85067	0.0001781	5.6496e-05
Serine	0.85067	6.6537e-06	0.0008767
N-Acetylglutamic acid	0.87271	0.027548	0.018667
Threonine	0.95265	1.3915e-06	0.002997
Cystine	0.96342	0.078699	0.00352
Stearoylcarnitine	0.97002	0.0053878	0.73179
NADH	0.98	0.76196	0.002997
